# Supplementary material for: Molecular clustering and prognostic features based on integrated databases predict survival and immune status in patients with gastric cancer
Source: Front Oncol. 2025 Sep 4;15:1642911. doi: 10.3389/fonc.2025.1642911 (PMC12444767; doi:10.3389/fonc.2025.1642911)
Supplement: Supplementary file 2 [file DataSheet2.xlsx]

## Sheet: Table S2
id	logFC	AveExpr	t	P.Value	adj.P.Val	B
CEACAM6	1.7116136790478	3.65008346027953	10.8147086707349	1.82192790009825e-24	1.64723549070894e-23	44.6040152573298
MMP7	1.63338210637816	3.26071986399978	11.0789070672449	1.79433505727905e-25	1.7411472731427e-24	46.8990921491749
CLDN1	1.62920759409222	2.52341	21.2936847981796	1.03144171896159e-70	1.4912928186653e-67	150.358979433078
INHBA	1.60479922975127	2.86212237092866	20.7401273717412	4.06639613814766e-68	3.35961776175533e-65	144.418348836769
SERPINB5	1.58407518450405	2.48730920228103	13.6673622646884	5.54137360891813e-36	1.22415638453237e-34	70.8974489498191
CLRN3	1.54477567030189	3.00307967947565	11.8690419341819	1.45774478825631e-28	1.80527281058151e-27	53.9491664377339
MMP12	1.54398029825842	3.3909924326819	12.6742842672018	7.98217068981851e-32	1.2555816996224e-30	61.396051199638
HOXA13	1.52644536248236	2.0353408142569	13.6175280222372	9.02692648922529e-36	1.95040067980148e-34	70.4130995544264
CLDN3	1.45744262296636	2.84893133726336	11.6204934973476	1.40652037799931e-27	1.6128967983006e-26	51.7025296846855
AKR1B1	1.43745262396536	2.94843125726344	9.86253356961713	1.04055443138976e-31	1.24055333138976e-31	35.6233672298313
HOXC9	1.42000817893166	1.67052334874418	14.0194292581236	1.72757980005903e-37	4.29419907321263e-36	74.3402150846908
CHI3L1	1.4107975937859	2.49590885499116	15.3220035844242	3.48190453627627e-43	1.46628746855324e-41	87.3641541007503
SERPINA5	1.4098765937859	2.54688764859397	11.8688419341822	3.88852626533943e-67	2.78309414421323e-45	67.8829650682567
MMP3	1.40060556431521	3.02066944509009	15.6771082356527	9.11577561843732e-45	4.73529062814034e-43	90.9828352453344
KRT6B	1.39691420447368	2.19079811889677	10.5274726531894	2.18176804221011e-23	1.82832916222341e-22	42.1465092005586
CLDN7	1.39471573998463	3.54744737863362	18.6384814783182	2.66470846058901e-58	6.42120719322491e-56	121.951740874746
RDH12	1.37752358608228	2.20484882096056	11.8725396200119	1.41172352180642e-28	1.74952879309581e-27	53.9809642413608
KCNJ15	1.34234573345463	3.65734534563765	17.6345567833134	2.34456743334561e-58	1.99562916234322e-22	40.1345092115545
CXCL1	1.31751612614787	3.68642384865862	16.1959121299732	4.25908578300418e-47	2.85309414421323e-45	96.3141962448687
SPP1	1.31717804476613	2.75170995569418	14.4208931044827	3.17423083027774e-39	9.33439066191844e-38	78.3086119600901
CST6	1.30732275345251	2.00251234411034	11.2234567146071	2.66732223148287e-30	3.66842341075897e-29	55.8877761229456
SPC25	1.28627941490241	2.54635764859397	17.4900800811109	5.40633453678748e-53	6.8467083367345e-51	109.805966796066
KIF14	1.28416565271578	2.47420274308556	20.5330769652166	3.79852626533943e-67	2.86541003059301e-64	142.19744342421
OVOL1	1.27563997497359	2.31192285644461	13.2945828494972	2.09352795870682e-34	3.99150660258938e-33	67.2929650682647
OLFM4	1.26371677728548	3.87830357682866	6.81262514001753	2.97998694424635e-11	1.0072622926685e-10	14.6078861885197
NEK2	1.25582593792191	2.3730422032681	17.5826783513179	2.02863640774893e-53	2.66642739957909e-51	110.780134013139
LINGO2	1.23442678792345	2.3567111032234	13.2667968736133	7.7222209386314e-45	1.32666329790813e-36	66.02633362753333
UBE2C	1.2295748155942	3.67829340238556	17.7743314844417	2.65920997099887e-54	3.94335837579747e-52	112.799568787886
VIL1	1.22790532971692	2.62190944448642	10.2457314790268	2.39617944031463e-22	1.85183578126765e-21	39.7756305152206
EPCAM	1.22014884795153	4.86430366547888	10.9150588513674	7.58280037024201e-25	7.02786252263349e-24	45.4719078675847
MMP1	1.2173831330357	4.06435779227565	11.7145715357098	5.9815361427136e-28	7.045461783848e-27	52.5498778107947
CST1	1.20731875366251	1.94251177411034	12.2981372146071	2.74732219148287e-30	3.87844101075897e-29	57.8865561229886
KRT80	1.2023569779362	1.81545754659698	12.6423038425675	1.08055443138976e-31	1.67839027615151e-30	61.0956500375523
CCL20	1.19507470575058	3.51853430670539	9.49073370944916	1.20453637803095e-19	7.66924996654571e-19	33.6271678098351
TRIM29	1.18854691176856	2.17834916992823	12.4397921912286	7.29131904993349e-31	1.07571756391451e-29	59.2020492450615
COL10A1	1.18372644669383	2.77374344248534	13.2668	2.73960680965055e-34	5.1665411029823e-33	67.0260562753333
PLA2G7	1.18160614467021	3.03500592262672	17.4460327901056	8.61475635822551e-53	1.06761444868009e-50	109.342936783812
PBK	1.17848342855625	3.18323004042543	14.1432971685319	5.05696762660048e-38	1.32535329790813e-36	75.5599325246969
MAP7D2	1.17634555566106	4.87455366547888	13.2688968736133	2.88732216748287e-30	1.89183572226765e-21	39.7676305152206
COL1A1	1.17372234688323	2.6388344238544	12.2458	2.64345634965055e-34	5.0345222029823e-33	65.0360882754432
HJURP	1.17088957240761	2.86532457139526	16.2508234666026	2.40667895716642e-47	1.68370483495312e-45	96.8813478376454
DLGAP5	1.1683467783641	2.95340635728858	14.9667836950511	1.29611542859936e-41	4.67517727363801e-40	83.7715169280064
NUF2	1.16278900444995	2.7297488287028	18.4160817608353	2.86893251299022e-57	6.22199738754754e-55	119.589728655713
CDH17	1.15812999602374	2.76784794819763	9.08100003361224	3.09156184421701e-18	1.77200521959581e-17	30.4230843589114
TMPRSS4	1.14897712769793	3.05897780643728	11.4370633982735	7.37089565938765e-27	7.95304973198854e-26	50.0612304182814
GRIN2D	1.14818119130489	1.83503376579397	16.3091775102656	1.31139019324081e-47	9.44092110071701e-46	97.4846280757692
KLK8	1.14781457889767	1.95665726319418	9.86258856961747	5.84445181758308e-21	4.09040899697726e-20	36.6170815279702
CKAP2L	1.14572290249156	2.33304526335237	18.1724152094077	3.85769186852978e-56	6.76070241605976e-54	117.006824280278
HOXB9	1.14455200452027	2.11657103224935	11.9302161380776	8.31203518604992e-29	1.04578542768648e-27	54.5060245936926
IL13RA2	1.14138590045026	1.88960403227198	15.6932107664615	7.7231209386314e-45	4.06485106006777e-43	91.1475376102661
IL11	1.13834741325433	1.91826739181983	13.0444324724059	2.33652602278734e-33	4.10310996916602e-32	64.8991740869216
BIRC5	1.1322037422446	3.08117057110216	16.7710845414161	1.05193735353299e-49	9.26452440801901e-48	102.279694590165
TPX2	1.12593345779517	3.02722971727478	18.2640754009069	1.45229911240642e-56	2.79970995558349e-54	117.977796298427
CDCA2	1.10420073181943	2.5211148289097	16.0475107288602	1.98668933185171e-46	1.23989424128155e-44	94.7840962021842
CDX2	1.10366021289108	2.10699493087823	9.07777071683811	3.17044496723765e-18	1.81601915422823e-17	30.3982195958473
CEP55	1.10258850426335	3.06410655833039	16.1244946052041	8.9411062687852e-47	5.78874976003302e-45	95.5773517953587
MUC13	1.10052435270126	3.09581858770647	9.63170627746597	3.85905852497228e-20	2.55259875746356e-19	34.7516774489694
MNX1	1.09762794993822	2.69083721958168	10.0986992169376	8.23688723401048e-22	6.10726467991803e-21	38.5544178429234
MELK	1.0944962155171	3.1903410644625	14.306796060417	9.92795801691446e-39	2.78271521152611e-37	77.1763548712323
HOXC6	1.09111285716281	2.46377775666487	14.2214868797449	2.32358016429515e-38	6.30893831776538e-37	76.3320452114204
TRIM31	1.09019295684031	2.89357869998211	8.97869739222941	6.84761509222758e-18	3.810331040736e-17	29.6383940831971
EHF	1.09002938510378	2.82290531042457	9.12191177248608	2.24555884234023e-18	1.29824878089313e-17	30.7386256166315
MACC1	1.08502500215853	2.2787253599069	11.9421195648312	7.4500427881085e-29	9.40059944535873e-28	54.6145556833463
KIF18A	1.07872272888055	2.16997513458556	16.9874089154404	1.08549612218777e-50	1.04051700110264e-48	104.536647265348
AURKB	1.06906149502505	1.93396108040108	17.1093031323041	3.00999370072274e-51	3.12714914416405e-49	105.811333781347
EXO1	1.06822410175343	2.30231408004181	18.4538959175877	1.91587454780535e-57	4.26159274415677e-55	119.991042330567
CDH3	1.0679053041894	2.75626618034353	19.0467114199652	3.36417906805092e-60	1.08089827464229e-57	126.29736830488
MMP10	1.06668355214197	2.12956688896164	13.1845655180574	6.06385810776999e-34	1.11281808112587e-32	66.237623393208
HCAR3	1.06543321519984	2.70585497786444	12.2629852851007	3.81386408246873e-30	5.30637865523917e-29	57.5612933101592
GJB2	1.06138665855336	3.11491828355733	14.6383853572594	3.57789448222559e-40	1.14321306200026e-38	80.4762742127337
CXCL3	1.05969035486542	3.38155050344397	10.3972167490074	6.63862594749527e-23	5.3405729902237e-22	41.0454264842896
IGF2BP3	1.05241813004242	2.46632949919461	16.2142947295803	3.51846296949768e-47	2.38458330159315e-45	96.5040024301171
DEPDC1B	1.05060835037757	2.46168055480647	16.1569665775901	6.38262126358082e-47	4.19463935314876e-45	95.9122669125238
NMU	1.04837255104498	2.99019782389483	9.81543999485431	8.61292193745214e-21	5.94171751947493e-20	36.2337864758477
KLK6	1.04164058383441	2.07687463211681	10.6834531174645	5.69355219892748e-24	4.96897035469777e-23	43.4760707323557
SLC6A14	1.04116489934533	2.76319936945129	7.58577535654097	1.81847341787757e-13	7.27137907355976e-13	19.6076639776979
APOC1	1.03330006724121	3.44978087386509	12.9254368584418	7.30802915931888e-33	1.23701761867495e-31	63.7678060435302
FAP	1.03313177485029	3.03342620484871	12.0350978225774	3.16165684453576e-29	4.0936377800519e-28	55.4642566381122
LIPG	1.03235629450523	2.30828859829677	16.1903583087127	4.51207799188391e-47	3.01094435227638e-45	96.2568629047678
BUB1	1.02785811499198	1.94326342842522	17.554986374936	2.71993090149051e-53	3.54818053690679e-51	110.488697173533
KIF4A	1.02474335689672	2.57161694869246	18.2383068015841	1.91146724527928e-56	3.64439084676873e-54	117.704745282031
TTK	1.01337730696079	2.70016449326207	13.5586936256577	1.60441901151711e-35	3.39471583534413e-34	69.8422497497962
TNFRSF11B	1.00925772037728	2.14347291832134	13.2531	3.12903179124655e-34	5.86271075357749e-33	66.8941643117578
WNT2	1.00455108796478	1.8225992698056	14.0884850204199	8.71393876227284e-38	2.22989435878221e-36	75.0196737254335
CTHRC1	1.00352154909343	3.49477982331293	15.1228595664825	2.6543532121311e-42	1.0256799160462e-40	85.346551085871
ANLN	1.00308224025508	2.90088532000496	17.0048811557406	9.03304473780629e-51	8.75549308385135e-49	104.71923277462
ASPM	1.12464	2.49997907332134	16.0021377690069	3.17888602538955e-46	1.96276414734906e-44	94.3170684702164
CENPF	1.04334	2.38236814191595	19.610141311562	7.91683201119965e-63	3.81547320539761e-60	132.312785749509
RYR3	-1.00509	1.75676637959849	-13.483	3.358607013613e-35	6.87979122623205e-34	69.1090189086227
MYL9	-1.00782	3.3630929168556	-12.5944	1.69973375239274e-31	2.60746070769355e-30	60.6463282719253
C1QTNF7	-1.00997	1.9984733140944	-13.964	2.98884749013172e-37	7.34511387447385e-36	73.7960102374637
F13A1	-1.01198	2.98377796162931	-17.068	4.65011725903365e-51	4.66355690429097e-49	105.379088392401
STMN2	-1.01412	2.47644340344547	-13.4403	5.0893362256164e-35	1.01728091606503e-33	68.6965259562011
SYT4	-1.01508	1.90380309729353	-14.1583	4.35576559775019e-38	1.15026686637695e-36	75.7081324747787
GPM6A	-1.01859	1.7626570185597	-16.3358	9.94292267921647e-48	7.27889065335045e-46	97.7596738827738
GPM6B	-1.0189	2.52546844848491	-14.2806	1.28880299431933e-38	3.58345063324365e-37	76.9172574051571
SCNN1B	-1.02814	1.57632180797759	-14.076	9.86010543069996e-38	2.50472663576346e-36	74.8969880717286
LIFR	-1.02956	2.46369542825582	-19.4587	4.03296098290266e-62	1.70663105008198e-59	130.694513649016
KCNMA1	-1.03094	2.12528826137134	-12.7348	4.4940611762209e-32	7.19298536968936e-31	61.9658822642189
SCUBE2	-1.03108	2.34817668490108	-21.074	1.10650080813783e-69	1.19986181382446e-66	148.000601896629
PAIP2B	-1.03405	2.4457547469319	-19.7539	1.68552891587274e-63	9.74797556346403e-61	133.850364927122
GATA5	-1.03554	2.05314362089569	-8.55272	1.75615730941e-16	8.76058922319251e-16	26.4391377316071
PGM5	-1.03862	2.41954648029418	-15.528	4.22106275062991e-44	2.01196260229201e-42	89.4602438810729
CCKAR	-1.04191	1.67324350911078	-15.5306	4.10987030426304e-44	1.96435949804308e-42	89.4867632709268
FHL1	-1.04239	3.03058504301509	-17.0932	3.56666828726536e-51	3.64009969317965e-49	105.642696425043
PRIMA1	-1.04367	2.52063839617996	-19.4994	2.6034857741807e-62	1.12926195455088e-59	131.129522662958
ADHFE1	-1.04702	2.58602357494612	-24.6763	1.57595632853352e-86	6.83571057501416e-83	186.546999477712
FAM150B	-1.04786	1.89413721457177	-14.198	2.93662186077103e-38	7.88705716476431e-37	76.099560991032
IRX3	-1.0519	2.55185092008362	-10.8319	1.56888752685108e-24	1.42888181579351e-23	44.7520504564168
PENK	-1.05254	1.81107671655022	-10.5544	1.73208960275914e-23	1.46665469047687e-22	42.3749193225892
ZBTB16	-1.05314	2.50945801917457	-17.5225	3.83765464195923e-53	4.96890358492483e-51	110.146563504972
FNDC5	-1.05437	2.17564282957888	-18.0288	1.78076811783308e-55	2.91474781550981e-53	115.486593661662
CELA3B	-1.05757	1.84516643778103	-10.6654	6.65629391162291e-24	5.77144924371102e-23	43.3214345172497
XKR4	-1.05768	1.66691377317931	-14.1735	3.74378724743423e-38	9.9471223189868e-37	75.858454323788
ANGPTL7	-1.06125	1.9133891438069	-10.4274	5.13202493302415e-23	4.18227489844852e-22	41.3001082781179
AGTR1	-1.06419	1.74233700373254	-13.3942	7.96212472172971e-35	1.55917453636581e-33	68.2523581681198
B3GAT1	-1.06512	2.31398277244138	-11.0635	2.05527792602824e-25	1.98547171584576e-24	46.7646276853117
PDK4	-1.06631	3.20880580460388	-15.4207	1.26824873449365e-43	5.64208090858073e-42	88.3673839130315
UGT2B15	-1.07122	2.63269418242586	-8.00035	9.98053702296308e-15	4.37720721305383e-14	22.4609389971657
CLIC6	-1.07271	2.95150626659203	-9.22841	9.72505396753949e-19	5.76065846148208e-18	31.5646597816655
NCAM1	-1.07307	2.03411802467608	-18.2693	1.37402898869414e-56	2.67858460155542e-54	118.032859750679
RERGL	-1.07469	2.07445660929353	-17.1413	2.14974086555061e-51	2.28822110535602e-49	106.145830067225
RBM24	-1.07615	1.87651703157608	-12.0417	2.97548718154433e-29	3.85834847532093e-28	55.5244223609469
ALDH3A1	-1.0812	2.80800356123039	-9.57572	6.07238479838776e-20	3.95183331778048e-19	34.3037855949087
TAC1	-1.08237	1.60545318701897	-10.4089	6.0092741680037e-23	4.86518463905106e-22	41.1439724932745
SFRP1	-1.0847	2.45232402327198	-18.7039	1.32384168190205e-58	3.32879031608703e-56	122.647059326305
SLC1A2	-1.08506	1.55188574915172	-14.5881	5.9355537640761e-40	1.84886638791239e-38	79.9735978293689
AKR1B10	-1.08842	4.24296926149483	-6.84088	2.49188574693044e-11	8.46733601826147e-11	14.7829473049805
KIAA2022	-1.0957	1.61057202376681	-19.4069	7.03755706850166e-62	2.83957244508149e-59	130.141112900205
PPP1R3C	-1.09624	2.73139939925474	-17.637	1.1405620621471e-53	1.54599623267595e-51	111.352433631768
HSPB8	-1.09711	2.7792386151584	-15.8653	1.3091793199276e-45	7.44729875434227e-44	92.9107826025564
KRT20	-1.09738	3.30265927557845	-7.14105	3.59553626737441e-12	1.29801402910832e-11	16.6792325012055
KCNB1	-1.09764	1.94835207272155	-12.5739	2.06241922389421e-31	3.14990964212716e-30	60.454494754614
C7	-1.10133	2.81278	-14.5454	9.11323041698211e-40	2.78861636216296e-38	79.5478121902103
GHR	-1.10665	2.16436388877091	-19.2812	2.71676472658166e-61	9.81997250128994e-59	128.798499381538
SPINK2	-1.11951	2.01481798482371	-14.7027	1.87256693081243e-40	6.1069617010518e-39	81.1192652826069
SLC28A2	-1.12172	2.04394283638384	-7.61051	1.53419957858892e-13	6.17452161645041e-13	19.7746
ADH7	-1.12345	1.50917146461789	-14.0697	1.04946820819679e-37	2.64655136805439e-36	74.8350644253141
CFD	-1.12397	4.22592702975086	-18.984	6.5915374262583e-60	1.90605290575969e-57	125.628830452775
PIK3C2G	-1.12775	2.41888910240841	-8.19541	2.44984442084134e-15	1.12357390170757e-14	23.8432315644184
VSIG1	-1.12958	3.11088292979504	-7.07541	5.52066329890023e-12	1.96801948296526e-11	16.2589567309144
KCNMB2	-1.13198	1.63582070532241	-24.0463	1.34652010484164e-83	4.67242476380048e-80	179.840517711538
SLC2A12	-1.14025	2.29005545943211	-16.2557	2.28801639935127e-47	1.61370262311969e-45	96.9315869534008
CAPN13	-1.14465	2.2107466189444	-10.9821	4.20950003925994e-25	3.98444220846481e-24	46.0546669457371
WISP2	-1.14853	2.56037136460948	-18.3505	5.77980737184858e-57	1.16604253373922e-54	118.89355471397
KCNA5	-1.1515	2.01135075483728	-13.2869	2.25581025835552e-34	4.29148113842854e-33	67.2188764324269
MYRIP	-1.15719	2.30323155756767	-17.8209	1.62264024074294e-54	2.42696622214569e-52	113.290514920688
HLF	-1.16814	2.30873076654612	-14.6914	2.0983016342544e-40	6.80477258959136e-39	81.0062322824006
GREM2	-1.16969	2.2830141599903	-17.1538	1.88413524346823e-51	2.03041903566296e-49	106.276888293292
C6orf58	-1.17299	2.36599465776272	-8.25143	1.62934171948217e-15	7.59105231821045e-15	24.2447663427341
UBE2QL1	-1.17422	1.70254048122866	-22.0698	2.36414195066134e-74	4.55754031599714e-71	158.688463351791
PDIA2	-1.17468	2.53392329819806	-10.2918	1.62395859090638e-22	1.26917484469485e-21	40.1604366428684
DES	-1.17661	3.28206392984784	-12.4042	1.01847370700054e-30	1.48741740879287e-29	58.8706084649568
HOMER2	-1.18046	2.10217063175711	-15.3269	3.3122452255264e-43	1.40164523568008e-41	87.4137744537668
PCOLCE2	-1.18254	2.54306946356552	-14.1039	7.47860913206567e-38	1.93086113751993e-36	75.1714541472274
MT1G	-1.1852	3.31380960421401	-10.3165	1.31750365657394e-22	1.03620527840244e-21	40.3673170846982
SLC26A7	-1.18631	1.39514373444073	-17.0082	8.72140110166446e-51	8.54894401773324e-49	104.754123201758
PI16	-1.19248	3.08752856057888	-17.2447	7.2261117756996e-52	7.98554390499287e-50	107.229289292646
CDH19	-1.19427	2.02348129737328	-15.3901	1.73544124128317e-43	7.56530289855853e-42	88.0558401999461
BCHE	-1.1968	2.25016119827392	-13.4098	6.84621853611867e-35	1.35286892484805e-33	68.4022155485347
CA9	-1.19929	2.9028627427097	-7.64139	1.24017257943029e-13	5.0179557493273e-13	19.9836521726088
REG3A	-1.20475	2.9046133013181	-6.79962	3.2351709766219e-11	1.09033054476282e-10	14.5274863496722
EPHA7	-1.20501	1.55085061864957	-15.083	3.98320938860319e-42	1.48941126922986e-40	84.9433998020777
VSIG2	-1.2099	3.35376166035711	-9.28645	6.14715557236589e-19	3.70066444068523e-18	32.017540909153
LGI1	-1.21082	1.43803187931379	-18.2081	2.63753445825381e-56	4.81697082638985e-54	117.384732430748
PLIN4	-1.21155	2.88190045971681	-14.9538	1.47849838254887e-41	5.29998903661631e-40	83.640755937059
SULT2A1	-1.21288	1.70371528176638	-12.0686	2.32001665452254e-29	3.03104585511793e-28	55.7711165037968
MYOT	-1.21663	1.77580784270582	-17.2441	7.27287744098192e-52	7.98635592411623e-50	107.222878402811
MUC6	-1.22274	2.74335645110323	-10.2562	2.19301652139938e-22	1.6963368990762e-21	39.8632683757901
LMOD1	-1.23585	2.65637100665388	-13.9904	2.30241541250876e-37	5.70670105814672e-36	74.0550516658687
SCN7A	-1.23633	1.81671231975388	-16.2373	2.76900383308042e-47	1.91403253003766e-45	96.7420053075432
RBFOX3	-1.2421	1.73572609938901	-8.62438	1.02527628633311e-16	5.20741907724809e-16	26.9695592422145
SYNPO2	-1.25114	2.86253116278772	-14.3708	5.24053346782158e-39	1.50784835268167e-37	77.8107782381417
ANGPTL1	-1.25263	1.97931	-15.1062	3.14389251977039e-42	1.20945754363672e-40	85.1784304706692
LYVE1	-1.2685	2.4523826269694	-20.9965	2.55447355747434e-69	2.60706566012822e-66	147.169045583783
ACTG2	-1.26933	3.48029721775453	-13.907	5.25171465727761e-37	1.26026624209912e-35	73.2364336703976
RBPMS2	-1.27042	3.06473619058147	-17.8213	1.61448032407824e-54	2.42696622214569e-52	113.295525503471
DPCR1	-1.27188	3.4436857371403	-7.32975	1.03058917349103e-12	3.8904965535399e-12	17.9046944504966
TFF2	-1.27503	4.58811815078966	-6.98575	9.86780768757094e-12	3.45731953512431e-11	15.6899523815577
COL2A1	-1.27888	1.58712208935539	-9.7149	1.96126364056024e-20	1.31840078123674e-19	35.4204875249266
GRP	-1.28136	1.9202054394431	-13.9569	3.20622669690168e-37	7.86818008362717e-36	73.7263118579585
PLIN1	-1.28629	1.98594963064935	-14.4046	3.73751386772383e-39	1.09352218558193e-37	78.1464036778184
SIGLEC11	-1.28744	1.83370593809073	-17.7606	3.07778824949527e-54	4.4873635402305e-52	112.654283300486
KRT24	-1.29845	1.65187278098491	-16.0491	1.95447194682674e-46	1.2241909125431e-44	94.8003403397784
TCEAL2	-1.30601	2.51281958084547	-18.5256	8.90946834580412e-58	2.0889091324284e-55	120.752039982578
DRD5	-1.30819	1.80315622966207	-11.9554	6.59328910892275e-29	8.34380496278699e-28	54.7356605222268
SCGB2A1	-1.30897	2.40195542941099	-8.59678	1.261902450884e-16	6.35345546222792e-16	26.7648764315738
TMEM35	-1.3092	2.20161763319763	-16.3016	1.41948145460215e-47	1.0176860841879e-45	97.4059298723789
TMEM100	-1.3108	2.86059509922414	-18.1754	3.73532747006397e-56	6.61305424547039e-54	117.03886142077
ADH1B	-1.32171	2.23233327548276	-18.0178	2.00030397085145e-55	3.24348354152081e-53	115.371049283598
CKM	-1.32392	1.92576416550431	-11.6669	9.22675424477365e-28	1.07079723175132e-26	52.1203296987133
CHRDL1	-1.32743	2.73872921863513	-15.937	6.23754979979583e-46	3.71895151293669e-44	93.6473716492739
ATP1A2	-1.33866	2.0709809609931	-16.3876	5.79506037774202e-48	4.39058067920629e-46	98.2960895779536
LINC00261	-1.3398	2.98032140966983	-7.99055	1.07030961923366e-14	4.67754959539145e-14	22.3921777596389
LTF	-1.34764	3.63980872071056	-8.71279	5.25578124191752e-17	2.72121171433211e-16	27.6283092928698
NPTX1	-1.35011	2.3324243957597	-13.1254	1.07276123473413e-33	1.93879243985804e-32	65.6715544721544
PTCHD1	-1.35483	1.49193653676379	-13.4543	4.43828182167939e-35	8.94357602858739e-34	68.8324
RSPO2	-1.35578	1.54569788357263	-15.3864	1.80261188303313e-43	7.83842510541975e-42	88.0181174278831
ZNF385B	-1.3615	1.66758487218125	-19.0031	5.37069371804364e-60	1.66395600014388e-57	125.832421970187
FMO6P	-1.3625	1.84018007647134	-15.3713	2.10232012817067e-43	9.11881355594028e-42	87.8653344102137
CNN1	-1.36437	4.06924357618685	-13.5007	2.82493711976388e-35	5.82790238143915e-34	69.2807599197929
FABP4	-1.36921	2.14416953491789	-17.927	5.25420623628573e-55	8.06729895571304e-53	114.411222142408
MYH11	-1.38942	3.76625238208384	-15.8791	1.13520758350847e-45	6.52180515691122e-44	93.052441534063
ESRRG	-1.39511	2.46068162417284	-20.492	5.91459015631301e-67	4.27575580050128e-64	141.757314275031
SLC26A9	-1.41054	2.69846123489763	-9.50315	1.09010194945232e-19	6.96621319447434e-19	33.7257727231773
RPRM	-1.41848	1.93921534137651	-20.8609	1.1039500324764e-68	1.00808068755082e-65	145.714301731502
CASQ2	-1.42092	2.2976555487375	-15.3364	3.00605590803535e-43	1.28145135145979e-41	87.5101258607839
MFSD4	-1.42182	2.68528521790172	-13.6099	9.72734423096481e-36	2.09912216924427e-34	70.3389262302111
CARTPT	-1.42571	2.28419488354116	-12.9562	5.44715002452039e-33	9.28369871566099e-32	64.059373815455
CKB	-1.43026	3.68135693077349	-20.1077	3.7295471674466e-65	2.48875551366148e-62	137.638327097423
CAPN9	-1.44565	2.52858712332737	-10.6165	1.01500268275428e-23	8.70073940009225e-23	42.9038413252096
PLN	-1.458	2.50013335614935	-15.1036	3.2290712001998e-42	1.23674139786902e-40	85.1518777701706
PLP1	-1.46829	2.09763966817759	-18.4611	1.77342502487197e-57	4.04854265546429e-55	120.067834710108
MAL	-1.48191	3.02398388285388	-22.9653	1.50748898726073e-78	4.35915565482894e-75	168.288650242696
FAM19A4	-1.48812	1.42771214473901	-15.4312	1.13959788664864e-43	5.10904995693899e-42	88.4736364417343
PLCXD3	-1.50007	1.9044049630347	-25.1341	1.18528652233857e-88	1.02823605812871e-84	191.404711938554
OGN	-1.50349	2.88890928981875	-15.2171	1.01651437640864e-42	4.07310033041338e-41	86.2999267497934
GC	-1.50367	2.12083334070884	-9.9279	3.40902011438375e-21	2.43201064903611e-20	37.1499825878618
MORN5	-1.50463	1.88954231765905	-11.9929	4.66768693028372e-29	5.95911466081107e-28	55.0780534318246
CWH43	-1.51381	1.62702102043405	-13.5301	2.12148112240572e-35	4.41339298246274e-34	69.5649855262925
VIP	-1.51938	1.90983679939483	-14.5923	5.68924721501176e-40	1.77853043568386e-38	80.0156859568952
C16orf89	-1.52163	3.23751621518319	-21.19	3.16112413538243e-70	3.65636691659234e-67	149.245835582207
TMED6	-1.53031	2.59643149054763	-12.8415	1.62923066648791e-32	2.66923060090323e-31	62.9724307043947
TRIM50	-1.55623	2.06679839790711	-17.3412	2.6078436606748e-52	3.01640583418051e-50	108.242151586804
SOSTDC1	-1.57579	2.6905467169875	-13.5414	1.89927088177755e-35	3.97495172482998e-34	69.6748021523299
DPT	-1.59682	3.27657165944483	-24.8907	1.59260623039793e-87	9.21057269913471e-84	188.823974242561
SMYD1	-1.60468	1.84660552197974	-12.0041	4.20738654895692e-29	5.39927193967474e-28	55.1809772889202
ADIPOQ	-1.60641	1.63646006842694	-18.823	3.70010737432227e-59	9.72679741583202e-57	123.914103241232
SH3GL2	-1.62522	1.56003267987823	-18.355	5.50628711727412e-57	1.12393037040831e-54	118.941739805927
PDZRN4	-1.63741	2.12011085045366	-14.6288	3.93924625627789e-40	1.25405362470498e-38	80.3807255407449
MAMDC2	-1.63904	2.27802195809914	-21.2772	1.23257621462434e-70	1.64501517874864e-67	150.181916936432
CYP4X1	-1.64404	2.66803452109914	-13.0041	3.61110737433337e-59	1.77502327874864e-67	79.3807255407000
CXCL17	-1.66295	3.12095413657284	-8.8587	1.72676851920678e-17	9.27249576237626e-17	28.7259613305605
GHRL	-1.67587	2.79296065168254	-12.0087	4.03495133396925e-29	5.18182129121884e-28	55.2224630453037
CKMT2	-1.69213	2.54002264798642	-22.8279	6.62785288419747e-78	1.64276067915466e-74	166.81710263548
SYNM	-1.6991	3.61972965463879	-15.0725	4.43072541077558e-42	1.64963703598619e-40	84.8376429514516
PDILT	-1.72986	1.5925265252125	-14.946	1.59977115106901e-41	5.68771095718182e-40	83.5624581333412
DNER	-1.75213	1.84438136869116	-19.8995	3.517174909695e-64	2.24961641849282e-61	135.407916217767
SMPX	-1.7558	2.06607635991401	-11.7648	3.78471879617646e-28	4.53486678961751e-27	53.0035075117879
PSCA	-1.75865	3.60889123587284	-9.7718	1.23186427183819e-20	8.4012755960663e-20	35.8801
ASB5	-1.77204	1.63267256613728	-12.8949	9.78370006926039e-33	1.64006952851853e-31	63.4783648483922
AQP4	-1.78826	1.41246090979203	-19.1472	1.14527238220819e-60	3.88031409660932e-58	127.368400562796
APOBEC2	-1.79172	2.34100996156142	-19.5868	1.01708134878138e-62	4.64377931614654e-60	132.063766125138
PSAPL1	-1.84588	2.61303106573341	-12.8037	2.33420082858438e-32	3.78489573606906e-31	62.6157303439299
CCKBR	-1.96323	2.05045686814978	-17.1953	1.21617335586062e-51	1.3198535601938e-49	106.711927471542
PGC	-1.97171	4.24183056144332	-9.51854	9.63108617374266e-20	6.17058142963202e-19	33.848124521935
C2orf40	-2.00764	3.3582839695319	-19.6784	3.79997866645501e-63	1.99786757160589e-60	133.042353279838
KCNQ1	-2.00835	3.12095413657284	-14.886	1.72676851820678e-17	1.55008882851853e-31	84.5624581333412
FBP2	-2.00943	2.13773718847823	-15.4009	1.55299194944749e-43	6.80414402093787e-42	88.1661811430306
SST	-2.04064	2.77851469670625	-14.0952	8.15541241541506e-38	2.09624304307335e-36	75.0854404919152
KCNJ16	-2.0421	1.94935473028211	-14.3146	9.18347710245611e-39	2.59078581670916e-37	77.2537527742262
VSNL1	-2.08245	2.88800996156142	-9.7888	9.78375556926039e-33	7.57883037181138e-55	56.5676139619488
CPA2	-2.1198	2.32692939382953	-17.6197	1.37041200857158e-53	1.8289729499013e-51	111.169972549813
CHGA	-2.16411	3.53971114250776	-15.1817	1.45783501498895e-42	5.76160307746202e-41	85.9417715071102
CHIA	-2.3704	2.47430909408276	-14.8885	2.8640100064662e-41	9.95803078400571e-40	82.9840615141486
MYOC	-2.48144	2.60247410810711	-26.4743	7.80958792370757e-95	1.35496350476326e-90	205.540593671542
KCNE2	-2.5	3.00314620708621	-15.8934	9.79618317329981e-46	5.72268612985696e-44	93.1988925567993
GKN1	-2.55181	4.12723607469375	-11.0724	1.90086085443965e-25	1.84142578584745e-24	46.8419768061527
GKN2	-2.63461	3.57178076065582	-11.0436	2.45063899485898e-25	2.3556003634794e-24	46.5903940791822
LIPF	-3.09629	3.71487931328578	-12.3022	2.64387950673186e-30	3.74154236882527e-29	57.9246139619488
GIF	-3.27518	2.87647114357091	-15.4796	6.93739723550471e-44	3.23558715150556e-42	88.9666850774361
ATP4B	-3.37575	2.49574384009828	-18.3964	3.5383369459177e-57	7.57903037181138e-55	119.381285908972
ATP4A	-3.76903	2.92240990324461	-19.6601	4.62485655403809e-63	2.29260746321602e-60	132.847088548626
